# Supplementary material for: Not all migrants are the same: geographic origin and long-term outcomes after first-episode psychosis—a retrospective cohort study
Source: PeerJ. 2026 Jul 24;14:e21391. doi: 10.7717/peerj.21391 (PMC13404132; doi:10.7717/peerj.21391)
Supplement: Supplemental Information 4 [file peerj-14-21391-s004.xlsx]

## Sheet: Rawdata
Sex	Age	Diagnosis	Origin	THC	Smoking	Alcohol	Cocaine	Study	Year_inclusion	Year_migration	Adherence	Days_followup_Disengagement_5y	Disengagement_5y_dic	Days_followup_Readmission_5y	Readmission_5y_dic	Days_followup_LAI_5y	LAI_5y_dic
1	22	3	1	0	0	0	0	5	2018		1	1825	0	1825	0	1	1
1	40	1	1	0	1	0	0	3	2019		1	1825	0	1825	0	1825	0
1	23	3	1	0	0	0	0	4	2018		1	1825	0	1425	1	1461	1
1	23	3	1	1	0	0	0	2	2019		0	174	1	1825	0	1825	0
0	23	3	4	0	0	0	0	1	2018	2018	1	1825	0	938	1	1	1
1	24	2	2	0	0	1	0	3	2018	2006	1	1825	0	1825	0	384	1
1	32	3	1	1	1	1	1	3	2019		1	1825	0	1123	1	1825	0
1	32	1	1	0	0	0	0	5	2019		1	1825	0	1825	0	1825	0
0	42	1	2	0	0	0	0	5	2019	2005	1	1825	0	1825	0	1825	0
0	24	5	1	1	1	1	1	1	2019		1	1825	0	1371	1	1383	1
0	35	3	1	0	1	1	0	2	2019		1	1825	0	1288	1	1299	1
1	31	3	1	1	1	0	0	3	2019		0	868	1	538	1	1825	0
1	21	10	1	0	1	0	0	1	2019		1	1825	0	96	1	1825	0
0	27	3	1	1	1	1	1	5	2019		1	1825	0	261	1	1825	0
0	20	3	1	1	0	1	0	1	2019		1	1825	0	778	1	756	1
0	27	2	3	1	1	1	0	3	2019	1999	1	1825	0	536	1	546	1
0	32	5	4	1	1	0	1	4	2019	2016	0	154	1	1825	0	1825	0
0	26	4	1	1	1	1	0	3	2019		1	1825	0	1825	0	1825	0
0	32	7	2	0	1	0	0	4	2019	2007	1	1825	0	1370	1	125	1
0	22	1	4	1	1	1	0	1	2019	2017	0	69	1	1825	0	1	1
1	21	4	1	1	1	1	1	1	2019		1	1825	0	12	1	19	1
0	34	2	1	1	1	0	0	4	2019		1	1825	0	1825	0	1825	0
0	21	2	1	1	1	1	0	2	2019		1	1825	0	1825	0	1825	0
0	25	1	1	1	0	1	1	2	2019		1	1825	0	1825	0	1825	0
1	33	3	1	0	1	0	0	5	2019		0	895	1	1825	0	1825	0
1	29	1	2	0	0	1	0	4	2019	2019	1	1825	0	1825	0	1825	0
0	34	2	3	0	1	1	0	3	2020	1999	1	1825	0	1825	0	23	1
1	24	3	3	0	0	0	0	3	2020	2003	1	1825	0	1825	0	1825	0
0	29	2	1	1	1	0	0	4	2020		1	1825	0	1083	1	1	1
0	23	3	4	1	1	0	0	1	2020	2002	0	282	1	1825	0	1825	0
0	23	3	1	0	0	0	0	5	2019		1	1825	0	1825	0	1825	0
0	32	5	1	1	1	1	0	2	2020		1	1825	0	1825	0	1825	0
0	29	1	1	1	1	1	0	3	2020		0	362	1	1825	0	1825	0
0	28	3	1	1	1	1	0	5	2020		1	1825	0	1825	0	1825	0
0	37	3	1	0	0	0	0	5	2020		1	1825	0	974	1	1825	0
0	25	4	4	1	0	0	0	3	2020	2005	1	1781	0	642	1	654	1
0	27	10	1	1	1	1	0	5	2020		0	430	1	1771	0	1771	0
0	36	10	1	1	1	0	1	1	2020		0	344	1	1779	0	218	1
0	22	1	4	0	0	0	0	1	2020	2019	0	777	1	1750	0	1	1
0	23	4	5	1	1	1	1	1	2020	2005	1	1724	0	14	1	15	1
1	20	2	1	1	0	0	0	4	2020		1	1652	0	1652	0	1652	0
1	33	2	1	0	0	0	0	5	2020		1	1645	0	1645	0	1645	0
0	39	10	1	1	1	1	0	4	2020		1	1695	0	1695	0	1	1
0	26	2	1	1	1	1	0	4	2021		1	1437	0	1437	0	324	1
1	35	2	1	0	0	0	0	5	2020		1	1631	0	540	1	851	1
0	29	10	4	1	1	1	0	4	2020	2017	1	1631	0	1631	0	434	1
0	24	2	1	1	1	1	0	2	2020		1	1653	0	1188	1	392	1
0	21	2	4	0	1	0	0	1	2020	2018	0	1458	1	893	1	1	1
0	21	10	1	0	0	0	0	1	2020		1	1624	0	504	1	504	1
0	20	4	1	1	1	1	0	1	2020		1	1627	0	38	1	868	1
1	23	2	2	0	0	1	0	3	2020	2008	1	1690	0	1075	1	798	1
0	24	10	4	1	1	1	0	3	2020	2013	0	409	1	1634	0	129	1
1	37	4	4	0	0	0	0	1	2020	2003	1	1630	0	875	1	1	1
0	27	10	1	1	1	0	0	1	2020		1	1620	0	1620	0	30	1
0	38	3	5	1	0	0	0	1	2020	2020	1	1618	0	1618	0	7	1
0	22	2	3	1	1	0	0	3	2020	2009	1	1624	0	301	1	1624	0
0	33	2	5	1	1	0	0	3	2020	2003	1	1604	0	1604	0	1	1
0	23	2	1	0	0	0	0	4	2020		1	1603	0	1603	0	1603	0
0	24	2	1	1	1	0	0	2	2020		1	1590	0	1590	0	1	1
0	27	2	5	0	0	0	0	1	2020	2017	1	1584	0	320	1	1584	0
0	28	2	1	1	1	0	0	1	2021		0	546	1	1564	0	18	1
0	25	2	4	1	0	0	0	3	2021		1	1527	0	765	1	1527	0
0	29	3	1	1	0	0	0	4	2021		1	1519	0	274	1	272	1
1	27	4	1	1	1	1	0	4	2021		1	1505	0	1505	0	1	1
0	33	2	4	1	1	0	0	2	2021		1	1511	0	938	1	1	1
0	28	1	1	1	1	0	1	2	2021		0	475	1	1493	0	1	1
0	28	3	1	1	1	0	0	1	2021		1	1434	0	118	1	139	1
0	23	3	1	1	0	0	0	1	2021		1	1484	0	455	1	26	1
0	24	8	1	1	1	0	0	3	2021		0	762	1	232	1	1485	0
0	29	10	1	1	0	0	0	5	2021		1	1472	0	1472	0	1472	0
0	21	8	1	0	0	0	0	2	2021		1	1452	0	1452	0	1452	0
0	29	2	5	0	0	0	0	1	2021	2007	1	1435	0	1435	0	383	1
0	38	8	1	1	0	1	1	3	2021		1	1435	0	1435	0	1435	0
0	24	1	4	0	0	0	0	3	2021	1999	1	1421	0	1421	0	1421	0
0	28	4	5	0	0	0	0	1	2021	2018	1	1420	0	819	1	819	1
0	25	2	1	0	0	1	0	1	2021		0	288	1	259	1	1416	0
1	18	4	1	0	0	0	0	2	2021		1	1386	0	70	1	1386	0
0	22	2	4	1	1	1	0	1	2021	2019	1	1344	0	277	1	1	1
0	29	2	1	0	0	0	0	1	2020		0	853	1	1595	0	1595	0
0	18	3	1	1	1	1	0	1	2021		1	1346	0	415	1	442	1
0	20	2	1	1	1	1	0	1	2021		1	1338	0	910	1	1338	0
0	18	3	5	0	0	0	0	1	2021	2018	1	1338	0	773	1	773	1
0	27	8	5	1	1	1	0	1	2021	2018	1	1323	0	1323	0	1323	0
0	21	10	1	1	1	1	0	1	2021		1	1323	0	1323	0	1323	0
0	36	5	4	0	0	1	1	1	2021	2005	1	1308	0	230	1	230	1
1	20	4	1	0	0	0	0	4	2021		1	1295	0	124	1	1295	0
0	23	2	1	1	1	0	0	3	2021		1	1288	0	1288	0	1288	0
0	29	3	4	1	1	0	0	2	2021		1	1290	0	581	1	1290	0
1	37	2	1	0	0	1	1	4	2021		1	1302	0	1302	0	1302	0
0	29	2	4	1	1	0	1	1	2021	2011	0	307	1	1234	0	1234	0
0	21	2	1	0	0	0	0	3	2021		1	1232	0	77	1	77	1
0	22	2	1	1	0	0	0	1	2021		1	1234	0	891	1	1234	0
1	20	10	1	0	0	0	0	1	2021		1	1228	0	1228	0	1228	0
0	33	5	2	1	1	1	0	1	2021	2003	1	1219	0	1219	0	1219	0
0	23	10	1	1	1	0	1	1	2022		1	1204	0	239	1	1204	0
1	19	3	1	0	1	0	0	1	2022		1	1200	0	1200	0	232	1
1	18	4	1	0	0	0	0	1	2021		1	1217	0	374	1	1217	0
0	25	4	1	1	1	0	0	1	2022		1	1197	0	1197	0	1197	0
0	21	1	4	1	1	0	0	1	2022	2018	1	1196	0	1196	0	269	1
0	20	3	1	0	1	0	0	2	2022		1	1184	0	1184	0	1184	0
0	21	8	1	0	0	0	0	1	2022		1	1183	0	1183	0	130	1
0	25	11	1	1	1	0	1	3	2022		1	1176	0	1176	0	1176	0
0	22	3	4	1	1	1	0	1	2022		0	175	1	379	1	863	0
1	17	4	1	0	0	0	0	3	2022		1	1155	0	1155	0	1155	0
0	36	5	3	1	1	0	0	1	2022	2012	1	1088	0	1088	0	171	1
0	21	11	3	1	1	1	0	1	2022	2021	0	101	1	1025	0	1025	0
0	22	2	1	1	1	1	1	4	2022		0	77	1	160	1	241	1
0	20	10	1	0	0	0	0	3	2022		1	1095	0	1095	0	1095	0
0	25	1	1	1	1	0	1	1	2022		0	903	1	1085	0	21	1
1	18	10	1	1	0	0	0	3	2022		1	1105	0	18	1	1105	0
0	18	8	1	0	0	0	0	3	2022		1	1087	0	686	1	1087	0
0	18	8	1	0	1	0	0	4	2022		1	1085	0	1085	0	1085	0
0	29	2	4	1	1	0	1	1	2022	2021	0	861	1	1071	0	1071	0
0	36	5	4	1	1	1	0	1	2022	2019	0	497	1	1053	0	1053	0
0	19	10	4	1	0	0	0	0	2022	2017	0	101	1	1053	0	1053	0
0	36	5	1	1	1	0	0	1	2022		1	997	0	997	0	35	1
1	19	10	3	0	0	0	0	2	2022	2001	1	1064	0	1064	0	1064	0
0	22	3	2	1	0	0	0	4	2022	2019	0	856	1	1046	0	1046	0
0	26	2	2	1	1	1	1	4	2022	2001	1	1050	0	468	1	490	1
1	22	10	1	0	0	0	0	1	2022		0	433	1	1050	0	1050	0
0	24	1	2	1	0	1	1	2	2022	2006	1	962	0	962	0	77	1
0	38	1	5	1	0	0	0	1	2022	2019	1	987	0	987	0	42	1
0	21	2	1	1	0	0	0	1	2022		1	1045	0	1045	0	1045	0
0	22	2	1	0	0	0	0	3	2022		1	976	0	976	0	976	0
0	28	2	4	1	1	0	1	1	2023	2009	1	535	0	535	0	535	0
0	23	2	1	1	0	0	0	4	2022		1	996	0	996	0	912	1
0	30	8	1	0	0	0	0	5	2022		1	910	0	910	0	910	0
1	29	3	2	0	0	0	0	3	2022	2018	1	891	0	891	0	891	0
0	37	2	5	0	0	0	0	1	2022	2018	1	892	0	134	1	626	1
0	24	2	1	1	1	1	0	5	2022		1	910	0	47	1	426	1
1	18	11	1	0	0	0	0	2	2022		1	923	0	923	0	923	0
0	20	3	1	1	1	1	0	3	2022		1	889	0	889	0	889	0
0	16	8	1	0	0	0	0	1	2022		1	930	0	930	0	930	0
1	13	4	1	0	0	0	0	1	2022		1	897	0	83	1	104	1
0	26	5	2	1	0	0	0	1	2022	2007	1	902	0	902	0	902	0
0	31	4	1	1	1	0	0	1	2022		0	659	1	467	1	613	1
0	31	10	1	1	1	1	0	1	2023		1	840	0	840	0	840	0
1	27	2	1	1	1	0	0	4	2023		1	840	0	840	0	1	1
1	23	1	1	0	0	0	0	1	2023		1	833	0	833	0	126	1
0	20	10	1	1	0	0	0	2	2023		1	833	0	833	0	833	0
0	21	10	4	1	0	0	0	1	2023	2018	1	812	0	812	0	26	1
0	21	10	5	0	0	0	0	1	2023	2016	0	634	1	819	0	14	1
0	20	10	1	1	1	0	0	1	2023		0	694	1	792	0	792	0
0	27	2	1	0	0	0	0	3	2023		1	778	0	778	0	778	0
1	29	4	1	1	1	0	0	2	2023		1	764	0	764	0	764	0
0	36	2	1	0	0	0	0	4	2023		1	764	0	297	1	764	0
0	25	10	1	0	0	0	0	5	2023		1	700	0	700	0	700	0
0	35	2	4	1	1	1	0	3	2023	2010	1	672	0	672	0	672	0
1	30	3	3	0	0	0	0	5	2023	2004	1	735	0	735	0	735	0
1	19	10	1	1	0	0	0	2	2023		1	742	0	742	0	742	0
1	33	10	4	0	0	0	0	0	2023	2004	1	654	0	654	0	654	0
1	22	2	1	0	0	0	0	3	2023		1	720	0	720	0	720	0
0	29	10	1	1	1	1	0	3	2023		1	707	0	707	0	707	0
0	23	5	1	1	1	1	0	1	2023		1	686	0	686	0	686	0
0	25	10	1	1	0	0	0	5	2023		1	680	0	680	0	680	0
0	33	10	2	1	1	1	1	3	2023	2017	1	679	0	679	0	1	1
0	33	3	2	1	1	0	0	1	2023	2008	1	681	0	681	0	681	0
0	37	5	1	1	0	0	0	1	2023		1	668	0	668	0	668	0
0	32	10	4	1	0	1	0	0	2022	2020	1	933	0	933	0	933	0
0	18	2	1	1	1	1	1	1	2023		1	769	0	347	1	413	1
0	18	5	1	1	1	0	0	3	2023		1	667	0	667	0	667	0
0	16	10	5	1	1	0	0	1	2023	2022	0	145	1	31	1	44	1
0	29	1	1	0	0	0	0	5	2023		0	135	1	632	0	1	1
1	35	5	1	1	1	0	0	1	2023		0	13	1	630	0	630	0
0	29	2	1	1	1	0	0	1	2023		1	618	0	618	0	1	1
1	33	2	2	0	0	0	0	5	2023	2017	1	611	0	611	0	611	0
0	20	5	1	1	0	0	0	3	2023		1	610	0	610	0	190	1
1	20	4	1	1	1	1	0	2	2023		1	556	0	373	1	392	1
0	23	2	1	1	1	1	1	2	2023		1	577	0	577	0	28	1
0	36	10	5	1	1	1	1	1	2023	2007	0	415	1	514	0	1	1
0	24	10	3	1	1	0	0	1	2023	2015	1	266	1	570	0	217	1
0	28	10	1	0	1	1	1	1	2023		0	196	1	532	0	532	0
0	35	2	4	1	0	1	1	1	2023	2017	1	532	0	532	0	532	0
0	29	4	1	0	1	0	0	3	2023		1	498	0	8	1	498	0
0	14	2	1	0	0	0	0	1	2023		1	555	0	555	0	555	0
0	18	2	4	1	0	0	0	1	2023	2022	0	403	1	162	1	183	1
0	22	10	1	0	0	0	0	4	2024		0	312	1	461	0	461	0
1	29	10	1	0	0	0	0	1	2024		1	448	0	448	0	448	0
1	19	1	1	0	0	0	0	4	2024		1	433	0	433	0	262	1
0	34	2	1	0	0	1	0	2	2024		1	433	0	361	1	433	0
1	22	10	1	1	1	0	0	2	2024		0	380	1	478	0	478	0
0	23	10	1	1	1	0	0	3	2024		0	187	1	406	0	39	1
0	21	5	1	1	0	0	0	1	2024		1	391	0	391	0	40	1
0	34	1	1	0	0	0	0	3	2024		1	385	0	385	0	47	1

## Sheet: ListVariables
Sex	Age	Diagnosis	Origin	THC	Smoking	Alcohol	Cocaine	Study	Year_inclusion	Year_migration	Adherence	Days_followup_Disengagement_5y	Disengagement_5y_dic	Days_followup_Readmission_5y	Readmission_5y_dic	Days_followup_LAI_5y	LAI_5y_dic
Nominal	Scale	Nominal	Nominal	Nominal	Nominal	Nominal	Nominal	Nominal	Scale	Scale	Nominal	Scale	Nominal	Scale	Nominal	Scale	Nominal
0 | Male		1 | Schizophreniform Disorder	1 | Native	0 | No	0 | No	0 | No	0 | No	1 | Without regulated education			0 | No		0 | No		0 | No		0 | No
1 | Female		2 | Schizophrenia	2 | Latinoamerican	1 | Yes	1 | Yes	1 | Yes	1 | Yes	2 | Primary education			1 | Yes		1 | Yes		1 | Yes		1 | Yes
		3 | Bipolar Disorder	3 | Others					3 | Lower secondary education
		4 | Schizoaffective Disorder	4 | Maghrebi					4 | Vocational training
		5 | Substance-Induced Psychotic Disorder	5 | Subsaharan					5 | Upper secondary education
		6 | Brief Psychotic Disorder						6 | University
		7 | Delusional Disorder
		8 | Major Depressive Disorder with Psychotic Features
		9 | First Episode of Psychosis (FEP)
		10 | Psychotic Disorder Not Otherwise Specified (Psychotic Disorder NOS)
		11 | Affective Disorder Not Otherwise Specified (Affective Disorder NOS)
